# Supplementary material for: Development of a Multiplex RT–qPCR Method for the Identification and Lineage Typing of Porcine Reproductive and Respiratory Syndrome Virus
Source: Int J Mol Sci. 2024 Dec 8;25(23):13203. doi: 10.3390/ijms252313203 (PMC11642648; doi:10.3390/ijms252313203)
Supplement: Supplementary file 1 [file ijms-25-13203-s001.zip]

Archive with 1 entries (1 files):
- ijms-3362290-supplementary.pdf
